# Supplementary material for: Optimization of sequence alignments according to the number of sequences vs. number of sites trade-off
Source: BMC Bioinformatics. 2015 Jun 9;16:190. doi: 10.1186/s12859-015-0619-8 (PMC4459672; doi:10.1186/s12859-015-0619-8)
Supplement: Additional file 4 — Raw data for number of citations per ORTHOMAM species. A coma-separated value (CSV) text file containing the frequency of removal of each ORTHOMAM species, together with the number of publications containing the species name in their title. The #-commented lines at the start of the CSV file contain R code to reproduce the Kendall’s correlation test reported in this work. [file 12859_2015_619_MOESM4_ESM.csv]

# d <- read.csv("SpeciesCounts.csv"	header = TRUE	comment.char = '#')
# mycortest<-function(x	y	n = 10) {
# s <- numeric(n)
# p <- numeric(n)
# for (i in 1:10) {
# t <- cor.test(jitter(x)	jitter(y)	method = "kendall")
# s[i] <- t$estimate
# p[i] <- t$p.value
# }
# print(min(s))
# print(max(p))
# }
# with(d	mycortest(NbRemoval	NbRef))
#
Genus	NbRemoval	NbRef
Ailuropoda	290	111
Bos	289	763
Callithrix	260	890
Canis	276	359
Cavia	504	275
Choloepus	3624	35
Dasypus	4308	168
Dipodomys	2764	20
Echinops	3572	22
Equus	491	244
Erinaceus	3463	245
Felis	317	297
Gorilla	298	235
Homo	26	520
Ictidomys	1106	11
Loxodonta	575	222
Macaca	516	2884
Macropus	4016	403
Microcebus	2967	125
Monodelphis	857	384
Mus	198	1388
Mustela	261	211
Myotis	490	162
Nomascus	348	4
Ochotona	2664	23
Ornithorhynchus	2492	98
Oryctolagus	522	621
Otolemur	289	20
Pan	246	834
Pongo	560	38
Procavia	3356	50
Pteropus	1275	14
Rattus	640	1117
Sarcophilus	1173	37
Sorex	3094	163
Sus	919	867
Tarsius	2896	7
Tupaia	3747	197
Tursiops	1111	552
Vicugna	2674	87
